# Supplementary material for: OsASR2 regulates the expression of a defence‐related gene, Os2H16, by targeting the GT‐1 cis‐element
Source: Plant Biotechnol J. 2017 Oct 10;16(3):771–83. doi: 10.1111/pbi.12827 (PMC5814579; doi:10.1111/pbi.12827)
Supplement: Supplementary file 2 — Table S1 PCR primers used. [file PBI-16-771-s004.xlsx]

## Sheet: Sheet1
Table S1. PCR Primers used.
Primer	Sequence	Description
pC1381 D0 F	AAGGTCGACCAGACGGCTACTGTCCATCA	Promoter cloning
pC1381 D0 R	AAGCTGCAGGCGAGAGCAGGAGGAGAGAC
pCXGFP D1 F	TATCCACACTGTAATTTTTGTGAT
pCXGFP D2 F	ATAATTTGTAAATCATGTACACGTA
pCXGFP D3 F	AGAGGACATCAGAAACACGC
pCXGFP D4 F	CTACCCTACTATTTATATCAGAACA
pCXGFP D5 F	CTACTTACAAAACTAATTATATAAAA
pCXGFP D6 F	AGGCTAATCATGGATTAATTAGG
pCXGFP D7 F	GTGTCCAAATATCCGATGTGATA
POs2H16 R	GACCACCGTACGTAGGCTTA
ΔGT-1 F1	CAGACGGCTACTGTCCATCA
ΔGT-1 R	TCTTAATCTCCTCACTTTACAAGGT
ΔGT-1 F2	ACCTTGTAAAGTGAGGAGATTAAGACTACCCTACTATTTATATCAGAACA
GT-1-GFP F	GAAAAAGAAAAACGCAAGACCCTTCCTCTATATAA
GT-1-GFP R	GGGACTGACCTACCCGGG
35S mini F	CGCAAGACCCTTCCTCTATATAA
OsASR2-Myc F	AATGGCGGAGGAGAAGCAC	Gene cloning
OsASR2-Myc R	TCAGCCGAAGAGGTGGTG
GFP F	TTGATTCCATTCTTTTG	qRT-PCR
GFP R	ATGGGTTATGGTGTTCT
Os2H16 F	CAGTGGCGAGGCGAGTAAG
Os2H16 R	GTGTTTGGGCTTGGTGTTTATG
OsASR2 F	CATGCGTGGTGTTGCTGTTT
OsASR2 R	CCCACCTGTCAGCCTCTCA
OsActin F	TGTATGCCAGTGGTCGTACCA
OsActin R	CCAGCAAGGTCGAGACGAA
NtEF1α F	CCTCAAGAAGGTTGGATACAAC
NtEF1α R	TCTTGGGCTCATTAATCTGGTC
BD-GT-1 F	CTTTTTCTTTTTCTTTTTCGGTAC	Yeast one-hybrid
BD-GT-1 R	CGAAAAAGAAAAAGAAAAAGAGCT
AD-OsASR2 F	AAGGGATCCGATGGCGGAGGAGAAGCAC
AD-OsWD40 R	AAGGAGCTCTCAGCCGAAGAGGTGGTG
pET-OsASR2 F	AAGGAGCTCATGGCGGAGGAGAAGCAC	EMSA
pET-OsASR2 R	AAGAAGCTTTCAGCCGAAGAGGTGGTG
EMSA F	GATTAAGATTTTTCCTACCCTA
EMSA R	TAGGGTAGGAAAAATCTTAATC
EMSA-M F	GATTAAGACCCCCACTACCCTA
EMSA-M R	TAGGGTAGTGGGGGTCTTAATC
F1	ACATAGTCATATATTTAGTT	ChIP
R1	AAAGAGCTTAACTAGCCT
F2	GTGTCCAAATATCCGATGG
R2	ATTATCTTTGGGAGGAATGG
OsASR2 F	GGGGACAAGTTTGTACAAAAAAGCAGGCTTCATGGCGGAGGAGAAGCAC	Subcellular localization
OsASR2 R	GGGGACCACTTTGTACAAGAAAGCTGGGTCTCAGCCGAAGAGGTGGTG
