# Supplementary material for: OsASR2 regulates the expression of a defence‐related gene, Os2H16, by targeting the GT‐1 cis‐element
Source: Plant Biotechnol J. 2017 Oct 10;16(3):771–83. doi: 10.1111/pbi.12827 (PMC5814579; doi:10.1111/pbi.12827)
Supplement: Supplementary file 3 — Table S2 GO analysis of genes containing the GT‐1 cis‐element in the ChIP‐seq data. [file PBI-16-771-s003.xlsx]

## Sheet: Sheet1
Table S2. GO analysis of genes containing the GT-1 cis-element in the ChIP-seq data.
GO term	Gene ID	Annotation
Binding	LOC_Os01g02200	armadillo/beta-catenin repeat family protein
	LOC_Os01g05970	OsFBO1
	LOC_Os01g31800	histone H2A
	LOC_Os01g34080	armadillo/beta-catenin-like repeat family protein
	LOC_Os01g39134	EF hand family protein
	LOC_Os01g48720	RNA polymerase III subunit RPC82 family protein
	LOC_Os01g59530	OsCML1
	LOC_Os01g61920	histone H4 family protein
	LOC_Os01g62230	histone H2B family protein
	LOC_Os02g02710	zinc carboxypeptidase family protein
	LOC_Os02g07450	core histone H2A/H2B/H3/H4
	LOC_Os02g15580	cyclic nucleotide-gated ion channel 1
	LOC_Os02g38210	elongation factor Tu
	LOC_Os02g50060	OsCML20
	LOC_Os02g57660	phosphatidylinositol-4-phosphate 5-kinase
	LOC_Os03g15420	dynamin family protein
	LOC_Os03g15550	phosphatidylinositol-4-phosphate 5-kinase
	LOC_Os03g18960	calmodulin binding protein
	LOC_Os03g21380	OsCML27
	LOC_Os03g27310	histone H3
	LOC_Os03g42840	calcineurin B
	LOC_Os03g55960	EF hand family protein
	LOC_Os03g60890	calmodulin binding protein
	LOC_Os03g63090	actin-related protein 2/3 complex subunit 4
	LOC_Os04g32350	RNA polymerase III RPC4 domain containing protein
	LOC_Os04g32950	calreticulin precursor protein
	LOC_Os04g36660	calmodulin binding protein
	LOC_Os04g41490	DNA-directed RNA polymerase III subunit RPC1
	LOC_Os04g42010	Lupus La protein family protein
	LOC_Os05g04950	zinc finger, RING-type domain containing protein
	LOC_Os05g06110	villin
	LOC_Os05g23910	histone-like transcription factor and archaeal histone
	LOC_Os05g41080	histone H3
	LOC_Os05g43820	small GTP-binding protein OsRac2
	LOC_Os05g50180	OsCML14
	LOC_Os06g07560	OsCML30
	LOC_Os06g08850	cyclic nucleotide-gated ion channel 14
	LOC_Os07g01260	Lupus La protein family protein
	LOC_Os07g31130	OsWAK72
	LOC_Os07g31280	casein kinase II subunit beta-4
	LOC_Os07g36500	core histone H2A/H2B/H3/H4 domain containing protein
	LOC_Os07g46690	PHD-finger family protein
	LOC_Os07g48340	OsCML24
	LOC_Os08g01390	phosphatidylinositol-4-phosphate 5-Kinase
	LOC_Os08g10560	histone-like transcription factor and archaeal histone family protein
	LOC_Os12g01400	OsCML26
	LOC_Os12g22650	histone H3
	LOC_Os12g22680	histone H3
	LOC_Os12g36910	calmodulin binding protein
	LOC_Os12g41110	OsCML5
Protein modification	LOC_Os01g03690	receptor-like protein kinase
	LOC_Os01g04450	OsWAK2
	LOC_Os01g09860	retrotransposon protein
	LOC_Os01g21960	serine/threonine-protein kinase
	LOC_Os01g41730	serine/threonine-protein kinase
	LOC_Os01g47900	S-locus-like receptor protein kinase
	LOC_Os01g49529	OsWAK-RLCK
	LOC_Os01g51290	protein kinase family protein
	LOC_Os01g54480	serine/threonine protein kinase
	LOC_Os01g71000	protein kinase APK1B
	LOC_Os02g09359	BRASSINOSTEROID INSENSITIVE 1-associated receptor kinase 1 precursor
	LOC_Os02g14120	BRASSINOSTEROID INSENSITIVE 1-associated receptor kinase 1 precursor
	LOC_Os02g19550	lectin-like receptor kinase
	LOC_Os02g34430	serine/threonine-protein kinase
	LOC_Os02g42110	wall-associated receptor kinase-like 22 precursor
	LOC_Os02g56370	OsWAK20
	LOC_Os02g57080	serine/threonine-protein kinase
	LOC_Os03g12470	OsWAK25
	LOC_Os03g21230	leucine-rich repeat family protein
	LOC_Os03g32580	BRASSINOSTEROID INSENSITIVE 1-associated receptor kinase 1 precursor
	LOC_Os04g29680	OsWAK38
	LOC_Os04g30370	OsWAK57
	LOC_Os04g32310	serine/threonine-protein kinase NAK
	LOC_Os04g51030	wall-associated kinase 1
	LOC_Os04g51040	OsWAK50
	LOC_Os04g51050	OsWAK53b
	LOC_Os04g52600	SHR5-receptor-like kinase
	LOC_Os05g01040	serine/threonine-protein kinase
	LOC_Os05g04460	OsWAK56
	LOC_Os05g16930	protein kinase domain containing protein
	LOC_Os05g17604	SHR5-receptor-like kinase
	LOC_Os05g36050	serine/threonine-protein kinase
	LOC_Os05g38770	protein kinase APK1B, chloroplast precursor
	LOC_Os05g40770	leucine-rich repeat family protein
	LOC_Os06g07230	tyrosine protein kinase domain containing protein
	LOC_Os07g47270	protein kinase APK1B, chloroplast precursor
	LOC_Os07g49240	MRH1
	LOC_Os07g49470	protein kinase APK1B, chloroplast precursor
	LOC_Os08g02996	receptor-like kinase
	LOC_Os08g03002	lectin-like receptor kinase 1
	LOC_Os08g03020	lectin-like receptor kinase 1
	LOC_Os08g03070	lectin-like receptor kinase 1
	LOC_Os08g10300	SHR5-receptor-like kinase
	LOC_Os08g10310	SHR5-receptor-like kinase
	LOC_Os08g24670	legume lectins beta domain containing protein
	LOC_Os08g37570	spotted leaf 11
	LOC_Os08g39210	OsWAK74
	LOC_Os09g03620	wall-associated receptor kinase-like 20 precursor
	LOC_Os09g17630	receptor-like protein kinase 2
	LOC_Os09g20740	OsWAK79
	LOC_Os09g21120	armadillo/beta-catenin repeat family protein
	LOC_Os09g38800	OsWAK88
	LOC_Os09g39930	tyrosine protein kinase domain containing protein
	LOC_Os10g02360	OsWAK98
	LOC_Os10g10030	OsWAK111
	LOC_Os10g10130	OsWAK112d
	LOC_Os10g35450	serine/threonine-protein kinase
	LOC_Os11g03840	D-mannose binding lectin family protein
	LOC_Os11g06780	serine/threonine-protein kinase BRI1-like 1 precursor
	LOC_Os11g14050	leucine-rich repeat family protein
	LOC_Os11g35120	OsWAK116
	LOC_Os11g35860	OsWAK120
	LOC_Os12g01510	MRH1
	LOC_Os12g07800	S-locus-like receptor protein kinase
	LOC_Os12g10740	leucine-rich repeat family protein
	LOC_Os12g42040	OsWAK126
	LOC_Os12g42070	OsWAK129b
	LOC_Os12g44090	leucine-rich repeat family protein
Hydrolase activity	LOC_Os01g04660	lipid phosphatase protein
	LOC_Os03g50030	phospholipase A2
	LOC_Os05g07880	phospholipase D
	LOC_Os05g24550	papain family cysteine protease domain containing protein
	LOC_Os05g29050	phospholipase D p1
	LOC_Os07g01740	cysteine protease
	LOC_Os09g21370	cysteine proteinase EP-B 1 precursor
	LOC_Os09g38920	thiol protease SEN102 precursor
Response to biotic and abiotice stimulus	LOC_Os01g11830	oryzain alpha chain precursor
	LOC_Os01g16240	OsCam1-3
	LOC_Os01g24550	fruit bromelain precursor
	LOC_Os01g25820	respiratory burst oxidase
	LOC_Os01g35050	early-responsive to dehydration protein
	LOC_Os01g39770	calcineurin B
	LOC_Os01g41780	leucine rich repeat containing protein
	LOC_Os01g56330	TKL_IRAK_CrRLK1L-1.5
	LOC_Os02g02570	autophagy protein 5
	LOC_Os02g06270	phytosulfokine receptor precursor
	LOC_Os02g10990	FAD binding domain of DNA photolyase domain containing protein
	LOC_Os02g18880	calcineurin B
	LOC_Os02g54600	STE_MEK_ste7_MAP2K.5
	LOC_Os03g06670	core histone H2A/H2B/H3/H4 domain containing protein
	LOC_Os03g14170	3-ketoacyl-CoA synthase
	LOC_Os03g16260	acid phosphatase/vanadium-dependent haloperoxidase family protein
	LOC_Os03g16824	spotted leaf 11
	LOC_Os03g16880	heat shock protein Hsp70 family protein
	LOC_Os03g16920	heat shock protein Hsp70 family protein
	LOC_Os03g16950	cysteine-rich repeat secretory protein 55 precursor
	LOC_Os03g17700	CGMC_MAPKCGMC_2_ERK.2
	LOC_Os03g21540	TKL_IRAK_CrRLK1L-1.8
	LOC_Os03g26620	3-ketoacyl-CoA synthase
	LOC_Os03g54130	cysteine protease 1 precursor
	LOC_Os03g60580	actin-depolymerizing factor
	LOC_Os03g60620	heat shock cognate protein 70
	LOC_Os04g02640	3-ketoacyl-CoA synthase 6
	LOC_Os04g55410	FGGY family of carbohydrate kinases
	LOC_Os05g01380	polygalacturonase inhibitor precursor
	LOC_Os05g12210	chalcone synthase
	LOC_Os05g13580	OsCML18
	LOC_Os05g23740	stromal 70 kDa heat shock-related protein
	LOC_Os05g25370	TKL_IRAK_CrRLK1L-1.2
	LOC_Os05g38530	70 kDa heat shock cognate protein 1
	LOC_Os05g41200	OsCML9
	LOC_Os05g42250	cyclic nucleotide-gated ion channel 2
	LOC_Os05g44930	receptor-like protein kinase
	LOC_Os05g45210	respiratory burst oxidase
	LOC_Os05g51360	heat shock protein Hsp70 family protein
	LOC_Os05g51630	early-responsive to dehydration protein
	LOC_Os06g05520	OsMKK1
	LOC_Os06g15250	3-ketoacyl-CoA synthase
	LOC_Os06g16300	BRASSINOSTEROID INSENSITIVE 1-associated receptor kinase 1 precursor
	LOC_Os06g16330	BRASSINOSTEROID INSENSITIVE 1-associated receptor kinase 1 precursor
	LOC_Os07g02450	receptor-like protein kinase 2 precursor
	LOC_Os07g14270	calreticulin precursor protein
	LOC_Os07g28300	leucine rich repeat protein
	LOC_Os07g28570	leucine rich repeat protein
	LOC_Os07g31720	GTPase activating protein
	LOC_Os07g34140	chalcone synthase
	LOC_Os07g42200	tyrosine protein kinase domain containing protein
	LOC_Os07g48780	OsCam1-2
	LOC_Os08g04240	cysteine-rich repeat secretory protein 55 precursor
	LOC_Os08g04420	tyrosine protein kinase domain containing protein
	LOC_Os08g07774	disease resistance protein RPM1
	LOC_Os08g09770	DnaK family protein
	LOC_Os08g28190	actin
	LOC_Os08g32920	dynamin-2B
	LOC_Os08g35210	ferric reductase
	LOC_Os08g35600	tyrosine protein kinase domain containing protein
	LOC_Os09g18260	senescence-induced receptor-like serine/threonine-protein kinase precursor
	LOC_Os09g28500	EF hand family protein
	LOC_Os09g32230	vignain precursor
	LOC_Os09g33630	protein kinase domain containing protein
	LOC_Os09g39650	protein kinase family protein
	LOC_Os10g02720	OsWAK99
	LOC_Os10g04720	similar to ARK2
	LOC_Os10g04730	similar to SRK5
	LOC_Os10g07010	3-ketoacyl-CoA synthase
	LOC_Os10g07040	chalcone synthase
	LOC_Os10g09860	chalcone synthase
	LOC_Os10g38060	phospholipase D
	LOC_Os10g40060	protein kinase
	LOC_Os11g32580	chalcone synthase
	LOC_Os11g32610	chalcone and stilbene synthases
	LOC_Os11g32620	chalcone synthase
	LOC_Os11g32650	chalcone synthase
	LOC_Os11g35410	leucine rich repeat domain containing protein
	LOC_Os11g37870	stripe rust resistance protein Yr10
	LOC_Os11g40370	protein kinase family protein
	LOC_Os12g26940	CHASE domain containing protein
	LOC_Os12g32986	heat shock protein
	LOC_Os12g38210	spotted leaf 11
Response to endogenous stimulus	LOC_Os01g47580	lipid phosphatase protein
	LOC_Os02g49370	histone-like transcription factor and archaeal histone
	LOC_Os03g36650	cysteine-rich repeat secretory protein 55 precursor
	LOC_Os04g09780	cysteine-rich receptor protein kinase
	LOC_Os05g47660	lipid phosphatase protein
	LOC_Os06g13820	dynamin
	LOC_Os06g40190	phospholipase D
	LOC_Os08g14230	villin
	LOC_Os08g27030	lipid phosphatase protein
	LOC_Os09g13870	lipid phosphatase protein
	LOC_Os09g21760	proteasome subunit
	LOC_Os10g11580	histone-like transcription factor and archaeal histone
Transferase activity	LOC_Os07g29420	DNA-directed RNA polymerase III subunit RPC8
	LOC_Os09g19650	3-ketoacyl-CoA synthase precursor
	LOC_Os10g34360	stilbene synthase
